# Supplementary material for: Ambient Air Pollution and Respiratory Health in Sub-Saharan African Children: A Cross-Sectional Analysis
Source: Int J Environ Res Public Health. 2021 Sep 15;18(18):9729. doi: 10.3390/ijerph18189729 (PMC8467583; doi:10.3390/ijerph18189729)
Supplement: Supplementary file 1 [file ijerph-18-09729-s001.zip]

Archive with 1 entries (1 files):
- ijerph-1377364-supplementary.pdf
